# Supplementary material for: Recombinant Antigen of Type 2 Porcine Reproductive and Respiratory Syndrome Virus (PRRSV-2) Promotes M1 Repolarization of Porcine Alveolar Macrophages and Th1 Type Response
Source: Vaccines (Basel). 2021 Sep 10;9(9):1009. doi: 10.3390/vaccines9091009 (PMC8473084; doi:10.3390/vaccines9091009)
Supplement: Supplementary file 1 [file vaccines-09-01009-s001.zip]

Archive with 1 entries (1 files):
- vaccines-1288768-supplementary.pdf
